# Supplementary material for: Selective Oxidation of Hydrogen Sulfide to Sulfur Using Vanadium Oxide Supported on Porous Clay Heterostructures (PCHs) Formed by Pillars Silica, Silica-Zirconia or Silica-Titania
Source: Materials (Basel). 2018 Aug 30;11(9):1562. doi: 10.3390/ma11091562 (PMC6163609; doi:10.3390/ma11091562)
Supplement: Supplementary file 1 [file materials-11-01562-s001.zip]

Archive with 1 entries (1 files):
- materials-345512-SI.docx
